# Supplementary material for: The Effect of Tai Chi (Bafa Wubu) Training and Artificial Intelligence-Based Movement-Precision Feedback on the Mental and Physical Outcomes of Elderly
Source: Sensors (Basel). 2024 Oct 9;24(19):6485. doi: 10.3390/s24196485 (PMC11479303; doi:10.3390/s24196485)
Supplement: Supplementary file 1 [file sensors-24-06485-s001.zip]

Archive with 1 entries (1 files):
- sensors-3164509-supplementary.pdf
